# Supplementary material for: Holotomographic microscopy reveals label-free quantitative dynamics of endothelial cells during endothelialization
Source: Eur J Cell Biol. Author manuscript; Available in PMC 2026 Feb 19. (PMC12919655; doi:10.1016/j.ejcb.2025.151492)
Supplement: Supplementary Material [file NIHMS2140283-supplement-Supplementary_Material.zip]

Archive with 9 entries (9 files):
- 1-s2.0-S0171933525000172-mmc4.xlsx
- 1-s2.0-S0171933525000172-mmc5.xlsx
- 1-s2.0-S0171933525000172-mmc2.pdf
- 1-s2.0-S0171933525000172-mmc1.pdf
- 1-s2.0-S0171933525000172-mmc3.pdf
- 1-s2.0-S0171933525000172-mmc6.mp4
- 1-s2.0-S0171933525000172-mmc7.mp4
- 1-s2.0-S0171933525000172-mmc8.mp4
- 1-s2.0-S0171933525000172-mmc9.mp4
