# Supplementary material for: Holotomographic microscopy reveals label-free quantitative dynamics of endothelial cells during endothelialization
Source: Eur J Cell Biol. Author manuscript; Available in PMC 2026 Feb 19. (PMC12919655; doi:10.1016/j.ejcb.2025.151492)
Supplement: Supplementary Material [file NIHMS2140283-supplement-Supplementary_Material.zip › 1-s2.0-S0171933525000172-mmc4.xlsx]

## Sheet: Sheet1
Supplemental Table 1: Leave One Out analyses of individual cell speed vs. RI value
Cell Leftout	Spearman Correlation				Pearson Correlation
A	rho:	0.329711	p_val:	3.20776e-22	rho:	0.242543	p_val:	1.9806e-12
B	rho:	0.279374	p_val:	3.77075e-16	rho:	0.23141	p_val:	2.03312e-11
C	rho:	0.253643	p_val:	1.72519e-13	rho:	0.207435	p_val:	2.06444e-09
D	rho:	0.284252	p_val:	1.09479e-16	rho:	0.15697	p_val:	6.38128e-06
E	rho:	0.369624	p_val:	6.49766e-28	rho:	0.268783	p_val:	5.08601e-15
F	rho:	0.317284	p_val:	1.30528e-20	rho:	0.287151	p_val:	5.18883e-17
G	rho:	0.103884	p_val:	0.00291563	rho:	0.131777	p_val:	0.00015559
H	rho:	0.456622	p_val:	1.99812e-43	rho:	0.319303	p_val:	7.23275e-21
I	rho:	0.30647	p_val:	2.85841e-19	rho:	0.221964	p_val:	1.33792e-10
J	rho:	0.25913	p_val:	4.93787e-14	rho:	0.208766	p_val:	1.61984e-09
K	rho:	0.327522	p_val:	6.24072e-22	rho:	0.23358	p_val:	1.30341e-11
L	rho:	0.308064	p_val:	1.82803e-19	rho:	0.238664	p_val:	4.51854e-12
M	rho:	0.279057	p_val:	4.08359e-16	rho:	0.22392	p_val:	9.12e-11
None	rho:	0.302742	p_val:	8.04306e-19	rho:	0.232681	p_val:	1.56782e-11
