# Supplementary material for: Holotomographic microscopy reveals label-free quantitative dynamics of endothelial cells during endothelialization
Source: Eur J Cell Biol. Author manuscript; Available in PMC 2026 Feb 19. (PMC12919655; doi:10.1016/j.ejcb.2025.151492)
Supplement: Supplementary Material [file NIHMS2140283-supplement-Supplementary_Material.zip › 1-s2.0-S0171933525000172-mmc5.xlsx]

## Sheet: Sheet1
Supplemental Table 2: Physical parameters of cells measured using holotomographic microscopy
Cell	Location	Area_mean	Area_std	Solidity_mean	Solidity_std	Mean_mean	Mean_std	AR_mean	AR_std
A	Cytoplasm	272252	120962	0.855383	0.0582106	1.33827	0.000967001	1.69281	0.474952
A	Nucleus	14703.6	6019.14	0.986201	0.010723	1.34894	0.00332283	1.96363	0.410663
A	Whole_Cell	286956	126873	0.855383	0.0584152	1.33883	0.00106052	1.69281	0.476621
B	Cytoplasm	117701	12221.5	0.662623	0.0880779	1.33846	0.000351445	1.74061	0.413323
B	Nucleus	5550.62	764.99	0.991797	0.00344696	1.34243	0.00136057	1.3736	0.122539
B	Whole_Cell	123252	12192.9	0.662623	0.0883634	1.33864	0.000376708	1.74061	0.414663
C	Cytoplasm	339219	18078.6	0.858773	0.0526752	1.33804	4.94967e-05	1.4761	0.265194
C	Nucleus	10190.1	888.309	0.97783	0.00901559	1.33931	0.000225776	1.08893	0.0459324
C	Whole_Cell	349409	17552	0.858773	0.052846	1.33808	4.87236e-05	1.4761	0.266053
D	Cytoplasm	34553.6	15630.2	0.596716	0.184964	1.34373	0.0064365	2.10974	1.17223
D	Nucleus	4906.17	1652.16	0.988045	0.00424695	1.3483	0.00930941	1.41052	0.23291
D	Whole_Cell	39459.8	16720.6	0.596716	0.185563	1.3446	0.00767324	2.10974	1.17603
E	Cytoplasm	150335	49650.5	0.868305	0.029933	1.33983	0.00260799	1.68508	0.54048
E	Nucleus	9724.23	1240.32	0.993204	0.00445508	1.34103	0.00247319	1.17792	0.126573
E	Whole_Cell	160059	50704.6	0.868305	0.0300301	1.33992	0.00266001	1.68508	0.542232
F	Cytoplasm	81732.1	24584.4	0.455472	0.162039	1.34084	0.00298035	1.79118	0.654422
F	Nucleus	7706.03	1321.51	0.981743	0.0181883	1.34188	0.00481698	1.53247	0.265837
F	Whole_Cell	89438.1	24834.3	0.455472	0.162564	1.3411	0.00375262	1.79118	0.656544
G	Cytoplasm	261279	14667.8	0.845284	0.0332636	1.33796	3.92954e-05	1.74971	0.14371
G	Nucleus	5761.78	578.32	0.982452	0.0104918	1.34237	0.00181547	2.05459	0.151847
G	Whole_Cell	267040	15035	0.845284	0.0333714	1.33805	5.68083e-05	1.74971	0.144175
H	Cytoplasm	341586	36613	0.804575	0.0759918	1.33825	0.0001666	1.8802	0.482161
H	Nucleus	6957.63	1028.9	0.941297	0.0194413	1.34215	0.001491	1.7858	0.171252
H	Whole_Cell	348544	37107.9	0.804575	0.0762381	1.33832	0.000170526	1.8802	0.483724
I	Cytoplasm	442794	50419.7	0.844332	0.0410841	1.33771	0.000119461	1.75141	0.413853
I	Nucleus	39759.9	3476.04	0.985653	0.0033231	1.34466	0.000771297	1.24341	0.0967942
I	Whole_Cell	482554	48573.3	0.844332	0.0412173	1.3383	0.000183654	1.75141	0.415194
J	Cytoplasm	162175	36851.3	0.828335	0.0578602	1.33858	0.000454569	2.36796	0.810697
J	Nucleus	3268.1	308.386	0.962634	0.00929143	1.34073	0.0012247	1.38742	0.0830518
J	Whole_Cell	165443	37098.7	0.828335	0.0580478	1.33862	0.000466428	2.36796	0.813325
K	Cytoplasm	146950	13821.3	0.751824	0.0573195	1.33878	0.000402547	1.69356	0.314171
K	Nucleus	4171.97	621.889	0.949161	0.0273836	1.34229	0.00174482	1.65986	0.194242
K	Whole_Cell	151175	13637.7	0.751824	0.0575053	1.33901	0.00113609	1.69356	0.315189
L	Cytoplasm	100082	8713.7	0.679247	0.0802877	1.33838	0.000261264	2.01296	0.563677
L	Nucleus	4561.42	545.96	0.98504	0.00929412	1.34122	0.000958592	1.40368	0.151077
L	Whole_Cell	104643	9018.37	0.679247	0.080548	1.3385	0.000265017	2.01296	0.565504
M	Cytoplasm	93324.8	11507.3	0.790403	0.070194	1.3384	0.000347193	1.85508	0.416952
M	Nucleus	4319.4	695.829	0.989081	0.009484	1.34162	0.00100158	1.8773	0.17456
M	Whole_Cell	97644.2	11739	0.790403	0.0704215	1.33854	0.000359936	1.85508	0.418303
